# Supplementary material for: Toward Identification of Black Lemma and Pericarp Gene Blp1 in Barley Combining Bulked Segregant Analysis and Specific-Locus Amplified Fragment Sequencing
Source: Front Plant Sci. 2017 Aug 14;8:1414. doi: 10.3389/fpls.2017.01414 (PMC5557779; doi:10.3389/fpls.2017.01414)
Supplement: Supplementary file 1 [file Data_Sheet_1.XLSX]

## Sheet: Sheet1
Table S1. Potential polymorphic SNPs in the candidate region based on SLAF-seq strategy
Chromosome	SNP position on IBSC 2012	Nucleotide on IBSC 2012	Variation in Hatiexi No.1	Sequence depth of Hatiexi No.1	Variation in Zhe5819	Sequence depth of Zhe5819	Variation in black pool	Sequence depth of black pool	Variation in yellow pool	Sequence depth of yellow pool
1	427749941	T	W	29	A	105	A	143	W	99
1	427750235	G	A	28	G	111	R	148	R	101
1	427750241	G	T	28	K	111	K	148	K	101
1	427795136	T	C	3	Y	7	Y	27	Y	10
1	427795185	T	T	2	C	3	Y	13	C	5
1	427795192	T	C	2	Y	3	Y	13	Y	5
1	427810225	A	G	2	A	19	R	16	R	6
1	427955938	A	A	37	R	32	A	5	R	12
1	427955939	G	R	37	G	32	G	5	R	12
1	427956196	A	G	37	R	31	R	5	R	12
1	427960774	A	R	15	A	14	A	46	R	22
1	427960785	C	C	15	M	14	M	47	M	22
1	427960818	G	G	15	K	14	G	47	K	22
1	427960840	G	R	15	G	14	R	47	G	22
1	427961023	C	T	7	Y	9	Y	32	Y	19
1	427961073	G	K	15	G	14	K	47	G	24
1	427961085	A	A	15	M	14	M	47	M	24
1	427961140	G	S	8	G	5	G	26	S	9
1	428242545	G	T	14	K	11	K	6	T	25
1	428258178	A	A	3	M	7	M	6	M	10
1	428258236	A	R	3	A	7	R	6	R	10
1	428258438	T	Y	3	T	3	Y	4	Y	5
1	428390464	C	C	28	A	22	M	77	M	53
1	428390473	C	C	28	T	23	Y	79	Y	54
1	428496567	A	A	1	R	12	R	16	R	13
1	428496568	G	A	1	R	12	R	16	R	13
1	428496576	A	A	1	R	12	R	16	R	13
1	428510266	G	G	9	R	9	R	9	R	26
1	428510333	T	T	9	W	9	W	9	W	26
1	428610705	T	T	4	A	2	W	6	A	11
1	428610731	G	G	4	A	2	R	7	A	13
1	428610997	G	G	4	T	2	K	7	T	13
1	428617486	T	T	20	C	5	T	60	Y	21
1	428617831	T	A	20	T	5	A	60	W	21
1	428621974	C	T	10	C	28	Y	71	Y	54
1	428621989	G	C	10	G	28	S	71	S	54
1	428624216	C	T	5	C	10	Y	31	Y	39
1	428624238	A	T	5	A	10	W	31	A	39
1	428654351	C	C	2	G	8	S	19	S	6
1	428654634	A	C	2	A	8	M	19	M	6
1	428717864	G	G	91	R	239	R	250	R	250
1	428751997	T	C	8	T	6	Y	29	Y	11
1	428752193	A	T	8	A	6	W	29	W	11
1	428752257	C	A	8	C	6	M	29	M	11
1	428752682	C	C	28	G	33	S	221	S	124
1	428752912	C	C	28	T	33	Y	222	T	127
1	428780954	G	A	9	G	44	R	42	R	17
1	428780972	A	G	9	A	44	R	42	R	17
1	428781208	C	G	9	C	44	S	42	S	17
1	428781223	C	T	9	C	44	Y	42	Y	17
1	428781261	A	G	9	A	44	R	42	R	17
1	428782487	C	A	21	C	41	M	96	M	69
1	429043203	T	T	41	C	16	Y	165	Y	97
1	429262968	G	G	14	A	2	R	14	R	5
1	429262972	C	S	14	C	2	S	14	S	5
1	429263339	G	T	14	G	2	K	14	K	5
1	429309478	A	A	8	G	7	R	42	R	37
1	429309502	G	G	8	C	7	S	42	S	37
1	429309505	C	C	8	T	7	Y	42	Y	37
1	429359518	C	C	8	M	11	M	40	C	21
1	429359524	C	S	8	C	11	S	40	S	21
1	429359525	C	C	8	Y	11	Y	40	C	21
1	429359527	C	Y	8	C	11	Y	40	C	21
1	429359559	T	T	8	W	11	W	40	T	21
1	429359750	A	M	5	A	9	M	27	M	18
1	429410908	A	A	2	M	2	M	12	M	14
1	429411042	A	M	6	A	3	M	4	M	20
1	429411211	G	G	6	R	2	R	5	G	15
1	429483301	T	C	3	T	1	Y	11	Y	10
1	429485094	G	G	1	A	2	R	15	A	13
1	429485115	A	A	1	G	2	R	15	G	13
1	429485127	A	A	1	G	2	R	15	G	13
1	429485136	C	G	1	C	2	S	15	C	13
1	429485355	G	G	1	C	2	S	15	C	13
1	429512776	A	A	8	C	4	M	7	M	23
1	429514645	G	G	3	R	5	R	45	R	35
1	429540799	G	T	4	K	13	K	247	K	55
1	429540924	C	T	2	Y	4	Y	11	Y	12
1	429543053	A	A	2	G	1	R	5	R	15
1	430137258	A	A	1	G	51	R	129	G	77
1	430156943	G	G	6	A	51	R	32	A	16
1	430156968	C	C	6	T	51	Y	32	T	16
1	430268792	T	T	9	C	118	Y	102	C	147
1	430340868	G	A	9	G	9	A	5	R	8
1	430341097	G	G	9	A	9	G	5	R	8
1	430341114	G	A	9	G	9	A	5	R	8
1	430341130	C	C	9	G	9	C	5	S	8
1	430345715	A	C	9	A	3	M	23	M	14
1	430419470	T	T	42	A	84	W	95	A	80
1	430419531	G	G	41	T	85	K	96	T	80
1	430419535	T	T	41	C	85	Y	96	C	80
1	430590311	T	G	27	T	24	K	53	K	32
1	430590339	A	C	27	A	24	M	53	M	32
1	430658016	C	C	2	T	17	C	9	T	11
1	430658025	T	T	2	C	17	T	9	C	11
1	430658890	A	A	39	G	39	R	20	G	58
1	430658905	G	G	39	C	38	S	20	C	56
1	430914021	G	A	1	G	9	R	25	R	7
1	430946322	T	C	31	T	121	Y	184	Y	174
1	430946390	C	T	32	C	120	Y	185	Y	175
1	431041205	C	G	29	C	4	S	38	S	21
1	431075996	T	C	22	T	78	Y	6	Y	90
1	431076252	C	T	22	C	78	Y	6	Y	89
1	431161975	T	T	2	A	1	W	5	W	7
1	431161985	T	T	2	A	1	W	5	W	7
1	431161992	G	G	2	A	1	R	5	R	7
1	431162006	G	G	2	A	1	R	5	R	7
1	431162009	T	T	2	C	1	Y	5	Y	7
1	431162199	A	A	2	M	3	M	8	M	5
1	431165894	G	A	6	G	18	R	32	G	26
1	431263986	C	G	9	C	9	S	57	C	45
1	431320066	T	C	54	T	32	Y	125	Y	107
1	431320077	G	T	54	G	32	K	125	K	107
1	431320099	G	C	54	G	32	S	125	S	107
1	431320332	T	C	52	T	32	Y	125	Y	108
1	431320336	C	T	52	C	32	Y	125	Y	108
1	431356395	A	G	14	A	5	R	23	R	20
1	432523401	C	T	14	C	68	Y	33	C	72
1	432523403	A	G	14	A	68	R	33	A	72
1	432523461	C	T	14	C	68	Y	33	C	72
1	432524669	A	R	28	A	21	R	60	R	29
1	433311639	G	A	3	G	1	R	6	R	6
1	434583184	A	T	5	A	36	W	20	A	83
1	434583200	C	G	7	C	36	S	20	C	83
1	434583262	T	A	7	T	36	W	20	T	83
1	434583469	G	T	7	G	36	K	20	G	83
1	434583490	C	A	7	C	36	M	20	C	83
1	434587517	T	C	6	T	2	C	51	Y	10
1	434587571	T	C	7	T	2	C	51	Y	10
1	434587854	T	T	7	C	2	T	51	Y	10
1	434963911	G	G	12	C	3	S	60	S	25
1	435036671	G	G	12	A	1	R	22	R	5
1	435037022	T	T	12	C	1	Y	22	Y	5
1	435107430	C	C	13	T	37	Y	47	Y	22
1	435190994	G	A	15	G	4	R	26	G	12
1	435200909	G	A	8	G	68	R	12	R	52
1	435200931	G	T	9	G	68	K	12	K	52
1	435203173	C	T	8	C	14	Y	31	Y	38
1	435203180	T	G	8	T	14	K	31	K	38
1	435203372	C	A	11	C	24	M	169	M	65
1	435229317	T	C	8	T	3	Y	48	T	17
1	435254129	T	C	26	T	70	Y	69	T	60
1	435290921	A	R	3	A	31	R	15	A	82
1	435527006	G	T	25	G	58	K	22	K	28
1	435527035	A	G	25	A	58	R	22	R	28
1	435527049	G	C	25	G	58	S	22	S	28
1	435527356	T	C	25	T	58	Y	21	Y	28
1	435527359	T	C	25	T	58	Y	21	Y	28
1	435539064	T	C	13	T	5	Y	96	Y	42
1	435539117	T	A	13	T	5	W	96	W	42
1	435539288	C	Y	13	C	5	Y	96	Y	42
1	435539358	A	G	13	A	5	R	96	R	42
1	435576570	C	G	12	C	41	S	13	C	25
1	435576604	A	G	12	A	41	R	13	A	25
1	435576617	A	G	12	A	41	R	13	A	25
1	435576636	A	G	12	A	41	R	13	A	25
1	435576841	T	C	11	T	40	Y	13	T	25
1	435576896	T	C	12	T	41	Y	13	T	25
1	435592396	T	C	2	T	6	Y	11	Y	4
1	435592412	G	A	2	G	6	R	11	R	4
1	435592660	C	A	2	C	6	M	11	M	4
1	435592696	C	A	2	C	6	M	11	M	4
1	435621378	A	G	12	A	7	R	93	R	16
1	435622463	T	C	14	T	22	Y	9	T	27
1	435622751	A	C	14	A	22	M	9	A	27
1	435628479	T	W	3	T	8	W	24	W	9
1	435628749	C	Y	3	C	8	Y	24	Y	9
1	435633700	A	C	6	A	13	M	6	A	21
1	435639692	A	G	1	A	5	R	20	R	5
1	435741920	T	C	15	T	55	Y	37	T	36
1	435780294	G	A	24	G	98	A	8	R	60
1	435780347	A	G	23	A	98	G	8	R	60
1	435780631	C	G	24	C	98	G	8	S	60
1	435792700	G	A	12	G	13	R	44	R	36
1	435792929	A	C	11	A	13	M	44	M	36
1	435806292	G	A	12	G	7	R	63	R	36
1	435879712	C	C	26	T	11	Y	58	T	18
1	435879760	C	T	26	C	11	Y	58	C	18
1	435879768	C	A	26	C	11	M	58	C	18
1	435942122	G	T	4	G	3	K	41	K	22
1	435942131	G	T	4	G	3	K	41	K	22
1	435942151	C	T	4	C	3	Y	41	Y	22
1	435942345	C	T	4	C	3	Y	41	Y	22
1	435942400	T	G	4	T	3	K	41	K	22
1	435944819	C	A	6	C	13	M	8	C	9
1	436119017	T	G	3	T	4	G	8	T	17
1	436119035	A	G	3	A	4	G	8	A	17
1	436119043	T	G	3	T	4	G	8	T	17
1	436119048	T	C	3	T	4	C	8	T	17
1	436119064	C	T	3	C	4	T	8	C	17
1	436119268	C	G	3	C	5	G	8	C	17
1	436119269	C	T	3	C	5	T	8	C	17
1	436142315	T	C	5	Y	11	Y	32	Y	43
1	436152866	A	G	40	A	53	R	169	A	78
1	436160028	C	G	1	C	1	S	7	C	7
1	436191793	T	C	25	T	86	Y	99	T	90
1	436204573	T	A	23	T	72	W	105	W	70
1	436216346	G	A	19	G	44	R	81	R	42
1	436253946	G	G	10	K	4	K	39	T	20
1	436253969	T	T	10	K	4	K	39	G	20
1	436254215	C	C	10	Y	4	Y	39	T	20
1	436269236	T	T	32	C	62	Y	27	Y	139
1	436269237	G	G	32	A	62	R	27	R	139
1	436269528	A	A	32	T	65	W	28	W	140
1	436269574	A	A	31	G	66	R	28	R	140
1	436269593	A	A	31	G	66	R	28	R	139
1	436271387	A	A	6	G	4	R	27	R	8
1	436271595	G	G	7	A	4	R	27	R	8
1	436271596	G	G	7	A	4	R	27	R	8
1	436271646	G	G	7	C	4	S	27	S	8
1	436271673	T	T	7	C	4	Y	27	Y	8
1	436309459	C	T	3	C	34	Y	64	C	52
1	436325955	G	A	19	G	2	R	114	G	26
1	436326501	C	A	38	C	6	M	48	M	19
1	436326781	C	T	38	C	6	Y	49	C	19
1	436357758	G	A	52	G	197	R	217	R	241
1	436383284	T	T	6	C	11	Y	8	Y	6
1	436385099	G	T	27	G	50	K	250	G	132
1	436427618	G	A	5	G	4	A	5	G	4
1	436433777	C	T	3	C	2	Y	39	C	19
1	436433796	G	A	3	G	2	R	39	G	19
1	436433809	C	T	3	C	2	Y	39	C	19
1	436433811	G	T	3	G	2	K	39	G	19
1	436433815	A	G	3	A	2	R	39	A	19
1	436434030	G	A	3	G	2	R	38	G	19
1	436434056	A	G	3	A	2	R	38	A	19
1	436434078	A	T	3	A	1	W	38	A	19
1	436449565	G	G	3	A	3	R	50	R	5
1	436449825	A	A	3	C	3	M	50	M	5
1	437690615	G	A	12	G	13	R	35	G	9
1	437703320	G	G	2	R	12	R	6	R	13
1	437703363	G	G	2	R	12	R	6	R	13
1	437703621	G	A	2	G	8	A	4	G	9
1	437719784	T	C	5	T	2	Y	34	T	18
1	437719798	A	C	5	A	2	M	34	A	18
1	437722444	C	G	28	C	33	S	230	C	118
1	437722675	A	G	28	A	33	R	230	A	118
1	437722691	A	G	28	A	33	R	230	A	118
1	437722709	C	T	28	C	33	Y	230	C	118
1	437722737	C	A	28	C	33	M	230	C	118
1	437805940	A	A	8	M	102	M	115	M	95
1	437843223	C	T	43	C	88	Y	236	Y	179
1	437866910	C	T	17	C	2	Y	47	Y	32
1	437867139	C	G	17	C	3	S	48	S	33
1	437873824	T	C	3	T	1	Y	9	Y	7
1	437873842	T	C	3	T	1	Y	9	Y	7
1	437873867	A	G	3	A	1	R	9	R	7
1	437874134	A	G	3	A	1	R	9	R	7
1	437885757	G	C	2	S	19	S	6	S	8
1	437886049	A	G	2	A	19	A	6	R	8
1	437886053	A	T	2	W	19	W	6	W	8
1	437887559	G	C	39	G	99	S	142	S	163
1	437913236	A	A	13	G	15	A	21	G	10
1	437913505	T	T	13	C	15	T	21	C	10
1	437913557	C	C	13	T	15	C	21	T	10
1	437962227	T	C	4	T	5	Y	37	T	23
1	438118949	C	C	15	T	31	Y	106	T	143
1	438127670	A	C	3	M	24	M	43	M	67
1	438141962	A	R	16	G	10	R	81	G	42
1	439595516	G	A	6	G	3	R	11	G	6
1	439761976	G	A	3	G	1	R	29	R	11
1	439761985	C	T	3	C	1	Y	29	Y	11
1	439816984	G	A	20	G	30	R	120	R	47
1	439817031	C	A	20	C	30	M	119	M	47
1	439817039	C	G	20	C	30	S	119	S	47
1	439817088	A	G	27	A	56	R	234	R	116
1	439817091	C	A	27	C	56	M	234	M	116
1	439817143	T	C	27	T	56	Y	234	Y	115
1	439817356	C	T	27	C	56	Y	236	Y	116
1	439892505	A	G	27	R	6	G	250	R	74
1	439893689	G	R	18	G	3	R	11	G	18
1	439893996	C	Y	19	C	3	Y	11	C	18
1	439912145	C	G	35	C	41	S	103	S	98
1	439912164	A	A	35	T	41	W	103	W	98
1	439912165	C	C	35	T	41	Y	103	Y	98
1	440087900	T	T	37	Y	13	Y	26	Y	38
1	440316769	C	T	3	C	3	Y	11	C	6
1	440316976	G	G	3	R	3	R	11	R	6
1	440317012	T	T	3	Y	3	Y	11	Y	6
1	441309148	A	G	45	A	16	R	23	R	41
1	441309465	T	C	44	T	16	Y	23	Y	40
1	441927381	C	T	10	C	57	Y	64	C	94
1	441927385	T	A	10	T	57	W	64	T	94
1	441927423	C	T	11	C	57	Y	64	C	94
1	441927439	A	G	11	A	57	R	64	A	94
1	441927462	G	A	11	G	57	R	64	G	94
1	441943436	T	G	8	T	21	K	35	K	17
1	441943494	C	C	8	G	21	S	35	S	17
1	441953398	C	T	15	C	33	Y	44	Y	30
1	441953433	C	G	15	C	33	S	44	S	30
1	441963905	G	A	13	G	47	A	10	G	68
1	441964190	C	C	13	T	47	C	10	T	69
1	441970937	T	C	13	T	14	Y	21	T	6
1	441970946	C	T	13	C	14	Y	21	C	6
1	441971253	T	C	13	T	14	Y	22	T	6
1	441971254	A	G	13	A	14	R	22	A	6
1	441980117	G	C	17	G	27	S	73	G	34
1	441992625	C	T	11	C	6	Y	44	C	19
1	441992691	T	C	11	T	6	Y	43	T	19
1	442384763	A	G	2	A	17	R	5	A	11
1	442384832	C	C	2	T	16	Y	6	T	10
1	442385095	C	T	2	C	17	Y	6	C	11
1	442385096	A	G	2	A	17	R	6	A	11
1	442385101	C	C	2	G	17	S	6	G	11
1	442385126	G	G	2	A	17	R	6	A	11
1	442385129	G	G	2	A	17	R	6	A	11
1	442385190	A	G	6	A	3	R	11	A	14
1	442385235	C	T	6	C	3	Y	11	C	14
1	442385444	C	C	6	T	3	Y	11	T	14
1	442385463	A	A	6	G	3	R	11	G	14
1	442385468	G	G	6	A	3	R	11	A	14
1	442558010	C	C	43	A	116	M	36	A	111
1	442572541	C	T	90	C	44	Y	186	C	179
1	442576620	C	C	1	T	6	Y	5	T	20
1	442576642	C	C	1	T	6	Y	5	T	20
1	442576920	C	T	1	C	6	Y	5	C	18
1	443729256	T	T	4	Y	6	Y	4	Y	6
1	444448203	C	T	6	Y	7	Y	20	Y	35
1	444448221	C	Y	6	T	7	Y	20	Y	35
1	444499880	A	A	10	G	4	R	10	G	10
1	444553967	G	G	6	A	6	R	39	R	14
1	444587446	G	G	1	A	9	R	34	A	18
1	444606999	C	C	21	T	51	Y	22	T	36
1	445337420	T	C	6	Y	12	Y	10	Y	33
1	445337427	A	G	6	R	12	R	10	R	33
1	445337606	T	G	6	K	12	K	11	K	34
1	445339013	T	Y	5	C	6	Y	29	Y	7
1	445345965	G	A	38	G	13	R	85	G	58
1	445356331	G	G	1	C	3	G	4	C	5
1	445386264	C	C	1	T	2	Y	23	T	10
1	447182120	C	T	27	C	9	Y	27	C	36
1	447182330	G	T	27	G	8	K	26	G	35
1	447304772	C	T	19	C	49	T	8	C	35
1	447305087	A	C	19	A	49	C	8	A	35
1	447337092	T	T	8	Y	18	Y	145	Y	85
1	447337377	C	C	8	T	33	Y	148	T	131
1	447657926	T	T	1	C	1	Y	7	C	8
1	447658001	A	G	1	A	1	R	7	A	8
1	447658198	T	T	1	C	1	Y	7	C	8
1	447658206	C	T	1	C	1	Y	7	C	8
1	447999432	C	C	28	T	30	Y	43	T	53
1	447999449	T	C	28	T	30	Y	43	T	53
1	448193079	G	A	7	G	8	A	9	G	4
1	448193084	C	C	7	T	8	C	9	T	4
1	448193089	C	C	7	T	8	C	9	T	4
1	448193312	T	T	7	G	8	T	9	G	4
1	448193357	T	T	7	G	8	T	9	G	4
1	448776652	A	T	2	A	2	W	17	A	9
1	448776653	T	C	5	T	2	Y	17	T	9
1	449351282	G	G	75	K	60	K	174	G	98
1	449567406	T	T	12	Y	37	T	11	Y	11
1	449567411	G	G	12	R	37	G	11	R	11
1	449567425	G	G	12	K	37	G	11	K	11
1	449567430	T	T	12	Y	37	T	11	Y	11
1	449582309	A	G	28	A	31	R	54	R	57
1	449588060	C	T	31	C	60	Y	132	C	73
1	449588266	A	G	31	A	60	R	132	A	73
1	450571201	C	T	5	C	5	Y	23	Y	18
1	451439247	C	T	8	C	13	Y	23	C	13
1	451458829	A	C	5	A	8	C	5	A	4
1	451458903	T	C	5	T	8	C	5	T	4
1	451459145	A	G	5	A	8	G	5	A	4
1	451585747	G	G	66	R	48	R	127	G	99
1	451585752	G	S	66	G	48	S	127	S	100
1	451586048	G	G	76	K	50	K	131	K	112
1	451586060	C	C	76	M	50	M	131	M	112
1	454969681	G	G	11	T	8	G	87	K	22
1	455035016	A	C	31	A	21	M	12	A	63
1	455063083	A	A	6	M	3	M	24	A	4
1	455213822	T	G	4	T	16	K	36	T	20
1	455284685	A	A	45	G	96	R	6	R	124
1	455289616	C	T	2	C	1	Y	6	Y	6
1	455349002	A	G	7	A	8	R	166	R	51
1	455395220	A	G	2	A	11	R	7	A	11
1	455395478	A	A	2	M	10	M	6	M	10
1	455395481	A	A	2	M	10	A	6	M	10
1	455397457	C	G	5	C	1	S	11	C	6
1	455397502	G	A	5	G	1	R	11	G	6
1	455397700	T	C	5	T	1	Y	11	T	6
1	455397701	G	A	5	G	1	R	11	G	6
1	455404889	G	K	48	G	26	K	110	K	17
1	455404892	C	M	48	C	26	M	110	M	17
1	455404953	T	K	47	T	25	K	110	K	16
1	455405207	C	M	48	C	26	M	110	M	17
1	455452839	G	R	67	G	12	G	57	R	60
1	455453354	C	T	3	C	8	Y	16	C	19
1	455453362	A	W	3	A	8	W	16	A	19
1	455453383	C	M	3	C	8	M	16	C	19
1	455453388	T	Y	3	T	8	Y	16	T	19
1	455455272	T	C	57	T	144	Y	250	Y	250
1	455459996	T	G	3	T	1	K	53	T	25
1	455460275	C	T	3	C	1	Y	53	C	25
1	455565408	A	G	68	A	115	R	225	R	120
1	455565690	C	T	68	C	115	Y	225	Y	120
1	455616770	A	G	3	R	27	R	20	R	35
1	455616825	C	C	5	Y	50	Y	27	Y	59
1	455616848	C	C	2	Y	23	Y	7	Y	24
1	455616849	G	G	2	R	23	R	7	R	24
1	455616859	G	G	2	R	23	R	7	R	24
1	455640473	A	G	11	A	50	R	10	R	12
1	455686926	T	G	34	T	12	K	42	K	19
1	455686981	T	G	34	T	12	K	42	K	19
1	455687161	A	G	34	A	12	R	42	R	19
1	455771726	T	C	44	T	110	Y	28	Y	122
1	455771762	G	C	45	G	110	S	28	S	122
1	455774670	C	Y	4	C	30	Y	14	Y	11
1	455774933	G	S	5	G	30	S	14	S	11
1	455865679	T	G	29	T	22	K	35	K	60
1	455959205	A	A	48	G	18	R	67	R	26
1	455970657	A	A	21	G	23	R	36	R	18
1	455970963	G	G	21	C	24	S	36	S	18
1	455971706	T	T	51	A	8	W	81	W	51
1	455971717	G	G	51	A	8	R	81	R	51
1	455995801	G	T	1	G	11	K	29	G	40
1	455995810	C	T	1	C	11	Y	29	C	40
1	456092378	G	G	2	A	1	R	25	R	26
1	456092393	T	T	2	C	1	Y	25	Y	26
1	456092576	G	G	2	A	1	R	25	R	26
1	456092587	A	A	2	G	1	R	25	R	26
1	456092602	A	A	2	G	1	R	25	R	26
1	456092617	C	C	2	T	1	Y	25	Y	26
1	456092636	T	T	2	C	1	Y	25	Y	26
1	456115994	T	T	11	C	1	Y	80	T	5
1	456132260	G	G	25	A	23	R	55	R	28
1	456161946	T	T	22	C	64	Y	152	Y	34
1	456169778	C	T	64	C	125	Y	250	Y	250
1	456169836	T	T	65	C	125	Y	250	Y	250
1	456180152	G	C	4	G	1	S	13	S	10
1	456193567	G	A	27	G	49	R	69	R	124
1	456193570	C	C	27	T	49	Y	69	Y	124
1	456193597	C	T	27	C	49	Y	70	Y	125
1	456193604	G	A	27	G	49	R	70	R	125
1	456193610	A	T	27	A	49	W	70	W	125
1	456193611	C	A	27	C	49	M	70	M	125
1	456193885	T	C	25	T	49	Y	71	Y	124
1	456267513	T	T	10	A	9	W	21	W	26
1	456267530	C	C	10	T	9	Y	21	Y	26
1	456267537	G	G	10	A	9	R	21	R	26
1	456267591	A	A	10	G	8	R	20	R	26
1	456267596	A	A	10	G	8	R	20	R	23
1	456267807	G	G	11	C	9	S	21	S	26
1	456267810	G	G	11	C	9	S	21	S	26
1	456267811	G	G	11	A	9	R	21	R	26
1	456267819	C	C	11	T	9	Y	21	Y	26
1	456269298	T	T	1	A	14	W	14	A	16
1	456324540	A	A	4	G	10	R	4	R	24
1	456324579	C	C	4	T	10	Y	4	Y	24
1	456324824	G	G	4	A	10	R	4	R	24
1	456327343	T	G	54	T	173	K	250	K	250
1	456327350	C	G	54	C	173	S	250	S	250
1	456429539	G	A	3	G	39	R	23	R	26
1	456429576	A	A	3	G	39	R	23	R	26
1	456429594	C	T	3	C	39	Y	23	Y	26
1	456434153	T	C	7	T	2	Y	19	Y	5
1	456523063	G	T	31	G	51	K	176	K	146
1	456523243	G	G	32	A	50	R	176	R	144
1	456523277	A	A	32	T	51	W	176	W	146
1	456565326	C	T	10	Y	4	Y	23	C	6
1	456565350	G	A	11	R	4	R	23	G	6
1	456565583	A	C	11	A	3	M	23	A	6
1	456565586	A	C	11	A	3	M	23	A	6
1	456585291	G	A	11	G	12	R	32	R	19
1	456585468	G	T	11	G	12	K	32	K	19
1	456585525	A	T	11	A	12	W	32	W	19
1	456591760	G	A	20	G	56	R	7	R	38
1	456602672	G	C	24	G	7	S	43	S	31
1	456602702	C	C	24	G	7	S	43	S	31
1	456602707	G	A	24	G	7	R	43	R	31
1	456621149	G	G	4	A	1	R	18	R	10
1	456621169	T	C	4	T	1	Y	18	Y	10
1	456650220	A	A	3	G	1	R	8	G	8
1	456678084	C	A	31	C	12	M	55	M	56
1	456695293	C	C	26	T	38	Y	195	Y	111
1	456723110	A	G	6	A	6	R	16	R	19
1	456756060	A	A	15	G	4	R	9	R	29
1	456756329	A	A	14	G	4	R	9	R	29
1	456773972	G	G	13	A	86	R	23	R	58
1	456841555	C	Y	33	C	143	Y	10	Y	67
1	456862346	T	T	17	G	25	K	105	K	91
1	456904815	G	G	17	A	53	R	68	R	47
1	457208508	C	C	1	T	5	Y	6	T	6
1	457208757	T	T	3	A	5	W	7	A	6
1	457208810	A	A	3	G	5	R	7	G	6
1	457262561	G	A	5	G	16	R	35	R	20
1	457262607	C	G	5	C	16	S	35	S	20
1	457304495	G	G	38	A	94	R	146	R	149
1	457582880	A	A	1	G	3	R	14	G	13
1	457582894	A	A	1	G	3	R	14	G	13
1	457582941	C	C	1	T	3	Y	14	T	13
1	457583149	T	T	1	C	3	Y	14	C	13
1	457583183	G	G	1	A	3	R	14	A	13
1	457607242	C	C	2	T	2	C	206	Y	4
1	457607247	C	C	2	A	2	C	206	M	4
1	457611229	C	T	21	Y	78	Y	106	T	113
1	457647060	G	G	19	A	5	R	10	R	19
1	457647075	G	G	19	A	5	R	10	R	19
1	458001065	A	G	5	A	20	G	5	R	10
1	458032668	A	G	35	A	174	R	183	R	163
1	458121120	G	G	8	A	25	R	65	A	32
1	458180135	C	T	12	C	3	Y	9	C	9
1	458180164	G	A	12	G	3	R	9	G	9
1	458180413	T	A	12	T	3	W	9	T	9
1	458180414	G	A	12	G	3	R	9	G	9
1	458180475	T	C	12	T	3	Y	9	T	9
1	458277782	G	R	9	G	40	R	17	R	13
1	458292962	A	G	8	A	1	G	6	R	4
1	458292992	T	C	8	T	1	C	6	Y	4
1	458293000	A	C	8	A	1	C	6	M	4
1	458298844	T	T	3	C	1	Y	16	Y	9
1	458298875	G	G	3	A	1	R	16	R	9
1	458299054	A	A	3	G	1	R	16	R	9
1	458299063	C	C	3	T	1	Y	16	Y	9
1	458299097	G	G	3	A	1	R	16	R	9
1	458299117	C	C	3	T	1	Y	16	Y	9
1	458563690	C	T	1	C	1	Y	28	Y	11
1	458563952	C	G	1	C	1	S	28	S	11
1	458563981	T	C	1	T	1	Y	28	Y	11
1	458564806	G	A	16	G	55	R	46	R	23
1	458564851	C	T	16	C	55	Y	46	Y	23
1	459655737	C	C	15	T	26	Y	89	Y	35
1	460143671	T	G	8	T	1	K	16	K	12
1	460143901	G	A	8	G	1	R	16	R	12
1	460143922	C	A	8	C	1	M	16	M	12
1	460155270	T	G	25	T	12	K	55	K	44
Note: M means A or C nucleic acid; R means A or G nucleic acid; W means A or T nucleic acid; S means C or G nucleic acid; Y means C or T ; H means A or C or T nucleic acidnucleic acid; K means G or T nucleic acid; V means A or C or G nucleic acid; H means A or C or T nucleic acid; D means A or G or T nucleic acid; B means C or G or T nucleic acid; N means A or G or C or T nucleic acid.
