# Supplementary material for: Toward Identification of Black Lemma and Pericarp Gene Blp1 in Barley Combining Bulked Segregant Analysis and Specific-Locus Amplified Fragment Sequencing
Source: Front Plant Sci. 2017 Aug 14;8:1414. doi: 10.3389/fpls.2017.01414 (PMC5557779; doi:10.3389/fpls.2017.01414)
Supplement: Supplementary file 2 [file Data_Sheet_2.XLSX]

## Sheet: Sheet1
Table S2. Variation, physical position, product size and genotyping methods of polymorphic markers designed from SLAF-seq strategy
Markers	Variation and position on IBSC 2012	Variation and position on IBSC 2017	Forward primers (5'-3')	Reverse primers (5'-3')	Genotyping methods	Size (bp)
HZSNP3	G/T 428610997	G/T 519649999	ATGTTACCTCGTGCCAATCC	ATCCAGAGTACCATGCGACC	KASP	163
HZSNP5	A/C 428782487	A/C 519422618	AGGAATTGCATGCCTTGTTT	TCAACGGTATCACGGTAGCA	KASP	219
HZSNP9	C/A 430345715	C/A 523955845	CTCATGAAGGGGTCAGCATT	ATTGAACTGCTACACGGGCT	KASP	263
HZSNP11	G/C 431263986	G/C 529990637	AAGAGTTGAAACGGTGGTGC	GTTGGTGTTGGTTGGCTCTT	KASP	250
HZSNP13	A/G 433311639	A/G 528627371	CAAACATAGTGTGCGCTCCA	ACAAGCGACAACAAGTGCAG	KASP	204
HZSNP15	G/C 434963911, T/C 434964028	T/C 524414450，G/C 524414567	GCTGTACATCTGCACCTCCA	TCGACACTTCATCCAAACCA	KASP	277
HZSNP16	C/T 435229317	C/T 527977477	GTTATGCCTTTCGCCGACTA	CCAACGGCTGATTGGTTAAT	KASP	255
HZSNP18	G/C 436160028	G/C 529697259	GGCCTCCTCACGTAGCTGTA	GCATGCCATTGTTGTGTAGG	KASP	232
HZSNP20	A/G 437703621	A/G 532086860	TGGGTTGTTTTGCAATGTGT	TCATGGCCCATATATCCGTT	KASP	261
HZSNP23	A/G 439595516	A/G 531657517	CATTACGAAGGGAGCACACA	TCGGTTCATGTGGAGAATTG	KASP	228
HZSNP24	T/C 439817356	T/C 532586005	TGTTCTCCCACGATCCCTAC	TGCAGTGTTCAATCTCCAGG	KASP	258
HZSNP28	A/G 441963975, A/G 441963996, T/C 441964100, C/T 441964190	A/G 533308003,A/G 533308024,T/C 533308038,C/T 533308128	GAGCAAAGGTGAGCCAAGAC	TACTCAAAAGCCCAACCACC	KASP, failed	249
HZSNP32	G/A 444587446	G/A 538386043	TTTGGATCTGCCATTGATGA	AAGTTGATGCACTGGTCGTG	Sequence	191
HZSNP33	C/T 444606999	C/T 536427202	TCCTCCTCTGCTCTTTTGGA	ACGCTAGCATGTCGAGTGAA	KASP	278
HZSNP34	TTGC 445356280-445356283	TTGC 538112795-538112798	CCGACGTGATCAAGCATTAG	ATTCCAGGATGAGGAGGCTT	Electrophoresis	193
HZSNP35	C/T 445386264	C/T 536444856	CTTGGTAGGATGGAAAGCCA	GTGCACCAGTGCATGTTTTC	KASP	184
HZSNP36	T/C 447304772, C/G 447304853, T/C 447304928	T/C 538317240,C/G 538317321, T/C538317396	GAAAGGCCAGGTAGGAGGAC	TTCCACTCTTTGTTGGAGGG	KASP	275
HZSNP37	C/A 447305087	C/A 538317553	CCCTCCAACAAAGAGTGGAA	TCAAAGAAGGGCAGAAGGAA	-	149
HZSNP38	T/C 449588060	T/C 542122170	CCATAAGGAGCCGCATGTAT	TATCCTTTGGCGACTCATCC	-	211
HZSNP39	G/A 449588266	G/A 542121965	GGATGAGTCGCCAAAGGATA	TAGCACCAGAACGCATCAAG	KASP	212
HZSNP40	T/C 450571201	T/C 545666369	ATCACTGCTAGCGCACACAC	TTTTTCTCCGCCCTGTTCTA	KASP	240
HZSNP41	C/A 451458829	C/A 544551416	CCATTCATTGCTTTCCACCT	GGAGATTTTTGGGCATAGCA	-	150
HZSNP42	C/T 451458903	C/T 544551342	GCTATGCCCAAAAATCTCCA	GAAAGGGATATCCTGGCACA	KASP	274
HZSNP43	G/A 451459145	G/A 544551100	GCCAGGATATCCCTTTCCTC	ACTTGTCCCAATTTGCAAGG	-	172
HZSNP45	C/A 455035016	C/A 544705915	AGACTCAGATGCCATCCAGG	TCGTTGTCAACCTCCTCCTC	KASP	165
HZSNP46	G/A 455395220, T/C 455395273	G/A 542137772,T/C 542137823	CATACGCAACAAAATGATTGAA	GATGGTGAGCCAGAGGAAGA	-	239
HZSNP50	C/T 457208508,T/C 457208505	C/T 549322605,T/C 549322602	ATATTGGTGATCCACGGGAA	CACGTGCATGCCTTGTAAAC	-	227
HZSNP52	G/A 458001065	G/A 551862076	CCATATAACGAACAACGCCC	AACACACATGAAGGGGAAGC	KASP	268
HZSNP53	T/C 458563690	T/C 550846461	GTCTCACGGGACGTCAACTT	TGCGGTGATCATGAAAACAT	KASP	225
HZSNP54	C/T 459655737	C/T 552978369	TGACGCCACTGTTCTCTTTG	CTGTTGGTTGTTATGTGCGG	KASP	146
HZSNP59	C/T 447658206，T/C 447658244	C/T 538661822,T/C 538661860	CCTTGAAATTTGTGCTGGGT	GCGTCTGTTTGGATTAGGGA	Sequence	185
HZSNP61	T/G 448193312,G/T 448193267	T/G 539131397,G/T 539131352	ACGCGCACCAAGTCTTAAAT	GTCGAAATTCGCTGGTTTTG	Sequence	252
HZSNP62	C/- 448776655	C/ -539066786	TTAGGCCCTATTTGTCCGTG	AACAGCCATCCTCATTACCG	-	277
HZSNP63	A/G 444501015,C/T 444501018	A/G 536999583,C/T 536999586	TAGCCACGATATGGGGTAGC	TGTCATCATGGCACCAATTC	Sequence	174
Note: "-"means not genotyped in the population
