# Supplementary material for: Toward Identification of Black Lemma and Pericarp Gene Blp1 in Barley Combining Bulked Segregant Analysis and Specific-Locus Amplified Fragment Sequencing
Source: Front Plant Sci. 2017 Aug 14;8:1414. doi: 10.3389/fpls.2017.01414 (PMC5557779; doi:10.3389/fpls.2017.01414)
Supplement: Supplementary file 3 [file Data_Sheet_3.XLSX]

## Sheet: Sheet1
Table S3. Information of KASPar SNP markers used for genotyping the population in this study
Marker name	Hatiexi No.1 allele-1(5'-3')	Zhe5819 allele-2(5'-3')	Reverse primer (5'-3')
HZSNP3	GAAGGTGACCAAGTTCATGCTCCGTGACTAGCTCCAGCAG	GAAGGTCGGAGTCAACGGATTCCCGTGACTAGCTCCAGCAT	CAACCTCCAAGAGCGATGTGTATAG
HZSNP5	GAAGGTGACCAAGTTCATGCTCAAAACGTAGGAAACAAGTAGTATTCA	GAAGGTCGGAGTCAACGGATTCAAAACGTAGGAAACAAGTAGTATTCC	GTGGATTCCAGAGAAAAGTTTCATGTAG
HZSNP9	GAAGGTGACCAAGTTCATGCTCATACTCCGAGAGAAAGATTCCTC	GAAGGTCGGAGTCAACGGATTAACATACTCCGAGAGAAAGATTCCTA	CACGGGCTACTGCGGAGCTAAT
HZSNP11	GAAGGTGACCAAGTTCATGCTTATGCAGACTTTGTCATCGCCG	GAAGGTCGGAGTCAACGGATTTATGCAGACTTTGTCATCGCCC	CCCTGCTGCTTGTATAGTTGATCTC
HZSNP13	GAAGGTGACCAAGTTCATGCTTGCAAGGAGTACTCCAATTCTTCA	GAAGGTCGGAGTCAACGGATTGCAAGGAGTACTCCAATTCTTCG	GCATAACATACACTCTAGAAAATTCAGTGAA
HZSNP15	GAAGGTGACCAAGTTCATGCTCCCTGCCGTGGAAGTGACG	GAAGGTCGGAGTCAACGGATTCCCTGCCGTGGAAGTGACC	CCTGTGGCAGCGCTGGGTG
HZSNP16	GAAGGTGACCAAGTTCATGCTGGTTAATTAGAGCTGCGAGAGG	GAAGGTCGGAGTCAACGGATTTTGGTTAATTAGAGCTGCGAGAGA	GAGGCACTCAACCCCATCCTC
HZSNP18	GAAGGTGACCAAGTTCATGCTTTCTGTACTCAACAGTTAAGCACG	GAAGGTCGGAGTCAACGGATTTTCTGTACTCAACAGTTAAGCACC	GGTAGGGTTCAAGCCTCACTTCTA
HZSNP20	GAAGGTGACCAAGTTCATGCTCACAACAATCTTGATGCAGAGAGA	GAAGGTCGGAGTCAACGGATTCACAACAATCTTGATGCAGAGAGG	GCGGTACCTATACTACCGGCAC
HZSNP23	GAAGGTGACCAAGTTCATGCTAGATTGGTATGTGCTGAATGGTTGT	GAAGGTCGGAGTCAACGGATTGATTGGTATGTGCTGAATGGTTGC	CCATCGAAGGCACGTCATCCGA
HZSNP24	GAAGGTGACCAAGTTCATGCTCTCGCAAGAGAGGAATCGGCA	GAAGGTCGGAGTCAACGGATTTCGCAAGAGAGGAATCGGCG	CTCGCTGTCCGAGGTTGAGATG
HZSNP28	GAAGGTGACCAAGTTCATGCTCTAGTCTGGCTGGAAAGTGGC	GAAGGTCGGAGTCAACGGATTGCTAGTCTGGCTGGAAAGTGGT	GGTCGCTCTCTCGGGCGAC
HZSNP33	GAAGGTGACCAAGTTCATGCTCGGCAGAAACGAAGTGAAGATC	GAAGGTCGGAGTCAACGGATTTTCGGCAGAAACGAAGTGAAGATT	CGTCATGTGGGTGCCATGGCA
HZSNP35	GAAGGTGACCAAGTTCATGCTACTCCATTCGTAGAGCCTTCTTC	GAAGGTCGGAGTCAACGGATTGACTCCATTCGTAGAGCCTTCTTT	CCAGTGCATGTTTTCTCCGCGG
HZSNP36	GAAGGTGACCAAGTTCATGCTGAAACTTATCCTTTGCTTATTCGAATAC	GAAGGTCGGAGTCAACGGATTGAAACTTATCCTTTGCTTATTCGAATAG	GCGTCTTGCTCATCTTTGGCTTCAA
HZSNP39	GAAGGTGACCAAGTTCATGCTCGGAAGACAAAATATCAAGATTAGGG	GAAGGTCGGAGTCAACGGATTGCGGAAGACAAAATATCAAGATTAGGA	CTAACATAGACTCCATAAACCACTCAAG
HZSNP40	GAAGGTGACCAAGTTCATGCTATGGATTTGCGGTAGTGGTGCA	GAAGGTCGGAGTCAACGGATTGGATTTGCGGTAGTGGTGCG	GTTCCTCGAGCCAAGGAGAAGG
HZSNP42	GAAGGTGACCAAGTTCATGCTGTGCATAATGGAATTATGTGAATTACC	GAAGGTCGGAGTCAACGGATTTTGTGCATAATGGAATTATGTGAATTACT	GGAAGGAAGAGGTGGTCTGAACTA
HZSNP45	GAAGGTGACCAAGTTCATGCTCGTACACCCAGATCAAAGATCAC	GAAGGTCGGAGTCAACGGATTACGTACACCCAGATCAAAGATCAA	GTTGTTCTCCGGCGTCCCAATG
HZSNP52	GAAGGTGACCAAGTTCATGCTGGTGGATGCGAGGGGGAG	GAAGGTCGGAGTCAACGGATTGGGTGGATGCGAGGGGGAA	TGGGATGACTTTGGCAACAACTATGTTT
HZSNP53	GAAGGTGACCAAGTTCATGCTCATTCAGCTTGTGAGCCGATTGAT	GAAGGTCGGAGTCAACGGATTATTCAGCTTGTGAGCCGATTGAC	CGATCCATAAGTGCGGTGATTGTC
HZSNP54	GAAGGTGACCAAGTTCATGCTGCTTGATTCTGGCCCTGGTATC	GAAGGTCGGAGTCAACGGATTTTGCTTGATTCTGGCCCTGGTATT	CCTGATGAACCATCCCTTCCTCTT
