# Supplementary material for: Toward Identification of Black Lemma and Pericarp Gene Blp1 in Barley Combining Bulked Segregant Analysis and Specific-Locus Amplified Fragment Sequencing
Source: Front Plant Sci. 2017 Aug 14;8:1414. doi: 10.3389/fpls.2017.01414 (PMC5557779; doi:10.3389/fpls.2017.01414)
Supplement: Supplementary file 4 [file Data_Sheet_4.XLSX]

## Sheet: Sheet1
Table S4 Predicted genes in the candidate region
Chromosome	Start	End	Gene	Transcript	Function_description
1H	537010907	537013056	HORVU1Hr1G086210	HORVU1Hr1G086210.1	auxin response factor 2
1H	537025136	537025901	HORVU1Hr1G086230	HORVU1Hr1G086230.1	3-oxoacyl-[acyl-carrier-protein] reductase 1
1H	537067084	537070875	HORVU1Hr1G086250	HORVU1Hr1G086250.2	undescribed protein
1H	537081308	537085526	HORVU1Hr1G086270	HORVU1Hr1G086270.1	Galactosylgalactosylxylosylprotein 3-beta-glucuronosyltransferase 1
1H	537140898	537141892	HORVU1Hr1G086290	HORVU1Hr1G086290.1	PWWP domain containing protein, expressed
1H	537142890	537146263	HORVU1Hr1G086300	HORVU1Hr1G086300.2	protein kinase family protein
1H	537144599	537145593	HORVU1Hr1G086310	HORVU1Hr1G086310.1	Protein kinase superfamily protein
1H	537165722	537170669	HORVU1Hr1G086330	HORVU1Hr1G086330.1	Very-long-chain 3-oxoacyl-CoA reductase 1
1H	537180912	537181169	HORVU1Hr1G086340	HORVU1Hr1G086340.1	unknown function
1H	537215204	537216592	HORVU1Hr1G086360	HORVU1Hr1G086360.3	3-ketoacyl-CoA synthase 12
1H	537355774	537360713	HORVU1Hr1G086380	HORVU1Hr1G086380.1	periodic tryptophan protein 2
1H	537362557	537372941	HORVU1Hr1G086390	HORVU1Hr1G086390.2	TATA element modulatory factor
1H	537427384	537435560	HORVU1Hr1G086400	HORVU1Hr1G086400.1	Leucine-rich receptor-like protein kinase family protein
1H	537502510	537507213	HORVU1Hr1G086450	HORVU1Hr1G086450.3	pirin
1H	537511081	537512003	HORVU1Hr1G086460	HORVU1Hr1G086460.1	ubiquitin-conjugating enzyme 36
1H	537549795	537553184	HORVU1Hr1G086480	HORVU1Hr1G086480.1	ubiquitin-conjugating enzyme 35
1H	537683703	537684389	HORVU1Hr1G086580	HORVU1Hr1G086580.1	BEST Arabidopsis thaliana protein match is: transcription factor-related .
1H	537709403	537712571	HORVU1Hr1G086590	HORVU1Hr1G086590.2	ROP guanine nucleotide exchange factor 5
1H	537729035	537732442	HORVU1Hr1G086610	HORVU1Hr1G086610.1	ubiquitin-conjugating enzyme 35
1H	537853387	537855444	HORVU1Hr1G086680	HORVU1Hr1G086680.2	sequence-specific DNA binding transcription factors
1H	537863644	537867161	HORVU1Hr1G086690	HORVU1Hr1G086690.1	ubiquitin-conjugating enzyme 35
1H	537927379	537929246	HORVU1Hr1G086710	HORVU1Hr1G086710.2	gibberellin 2-oxidase
1H	538027910	538028853	HORVU1Hr1G086750	HORVU1Hr1G086750.1	Chlororespiratory reduction31
1H	538112693	538114398	HORVU1Hr1G086760	HORVU1Hr1G086760.1	3-ketoacyl-CoA synthase 5
1H	538129366	538130155	HORVU1Hr1G086780	HORVU1Hr1G086780.1	undescribed protein
1H	538135107	538135937	HORVU1Hr1G086790	HORVU1Hr1G086790.1	undescribed protein
1H	538165644	538167079	HORVU1Hr1G086810	HORVU1Hr1G086810.2	gibberellin 2-oxidase
1H	538354329	538354592	HORVU1Hr1G086850	HORVU1Hr1G086850.1	undescribed protein
1H	538376764	538378072	HORVU1Hr1G086870	HORVU1Hr1G086870.1	Chromosome 3B, genomic scaffold, cultivar Chinese Spring
1H	538382554	538386693	HORVU1Hr1G086890	HORVU1Hr1G086890.7	Beta-fructofuranosidase, insoluble isoenzyme 1
1H	538390618	538391311	HORVU1Hr1G086900	HORVU1Hr1G086900.1	calmodulin like 43
1H	538410294	538411437	HORVU1Hr1G086910	HORVU1Hr1G086910.5	undescribed protein
1H	538415191	538416824	HORVU1Hr1G086920	HORVU1Hr1G086920.1	Cytochrome P450 superfamily protein
1H	538422799	538426687	HORVU1Hr1G086930	HORVU1Hr1G086930.2	Chromosome 3B, genomic scaffold, cultivar Chinese Spring
1H	538479086	538482522	HORVU1Hr1G086970	HORVU1Hr1G086970.2	undescribed protein
1H	538479944	538489715	HORVU1Hr1G086980	HORVU1Hr1G086980.13	3-deoxy-manno-octulosonate cytidylyltransferase
1H	538502209	538505728	HORVU1Hr1G087010	HORVU1Hr1G087010.1	purple acid phosphatase 27
1H	538509273	538509396	HORVU1Hr1G087020	HORVU1Hr1G087020.1	Calcium-dependent protein kinase
1H	538553991	538555536	HORVU1Hr1G087040	HORVU1Hr1G087040.1	Chaperone protein DnaJ
1H	538582520	538585595	HORVU1Hr1G087050	HORVU1Hr1G087050.1	receptor-like protein kinase 4
